# Supplementary material for: Temporal Trends of Candida Species in Healthcare-Associated Infections in Intensive Care Units in Taiwan
Source: Medicina (Kaunas). 2026 Apr 24;62(5):814. doi: 10.3390/medicina62050814 (PMC13208265; doi:10.3390/medicina62050814)
Supplement: Supplementary file 1 [file medicina-62-00814-s001.zip]

Archive with 1 entries (1 files):
- medicina-4237299-supplementary.pdf
